# Supplementary material for: Heme Oxygenase‐1 Differentially Controls Pigmentation in Physiological and Pathological Melanogenesis
Source: Pigment Cell Melanoma Res. 2026 Jul 6;39(4):e70105. doi: 10.1111/pcmr.70105 (PMC13335822; doi:10.1111/pcmr.70105)
Supplement: Supplementary file 3 — Table S1: Contains details of cell culture media, oligos sequences and antibodies used in the study. [file PCMR-39-0-s002.xlsx]

## Sheet: README
Supplementary Table 1 contains details of cell culture media, oligos sequences and antibodies used in the study
Tab	Content
S1	Cell culture conditions for cell lines used in the study
S2	Sequences of primers
S3	Sequences of HO-1 shRNA
S4	Antibodies used for Western Blot and Immunofluorescent assays

## Sheet: S1_Cell lines
Cell line	Source	Media
B16-F10	ATCC	RPMI 1640 medium (Lonza), supplemented with 10% fetal bovine serum (FBS; EURx) and 1% penicillin-streptomycin (10,000 U/mL penicillin and 10 mg/mL streptomycin solution; PEST; Sigma-Aldrich)
HEK293	Cells kindly provided by Dr. Maciej Wiznerowicz (Greater Poland Cancer Center, Poland)	DMEM (4.5 g/L glucose; Lonza) supplemented with 10% FBS and 1% PEST
Phoenix-Eco	Cells kindly provided by Dr. Christine Brostjan (Medical University of Vienna, Austria)	DMEM (4.5 g/L glucose; Lonza) supplemented with 10% FBS and 1% PEST
Melan-A	Cells obtained from St George’s University of London	RPMI 1640 (Lonza) supplemented with 10% FBS, 1% PEST, and 200 nM 12-O-tetradecanoylphorbol 13-acetate (TPA; Sigma-Aldrich)
Murine mesenchymal stromal cells	Freshly isolated for the experiment from femurs and tibiae of C57BL/6J×FVB Hmox1+/+ and Hmox1-/- mice constitutively expressing GFP	aMEM (Lonza) supplemented with 10% FBS and 1% PEST
Primary murine tail-tip fibroblasts	Isolated from tail tips were collected from C57BL/6J×FVB Hmox1+/+ and Hmox1-/- mice	DMEM (4.5 g/L glucose) supplemented with 20% FBS and 1% PEST
Induced pluripotent stem cells (iPSCs)	Cells established from mouse tail-tips fibroblasts	DMEM (4.5 g/L glucose) supplemented with 20% FBS, 1% PEST, 1% MEM Non-Essential Amino Acids Solution (Life Technologies), 0.1 mM β-mercaptoethanol (Life Technologies), and 1000 U/mL leukemia inhibitory factor (LIF; Millipore)
iPSC-derived melanocytes	Cells differentiated from iPSC cell lines	DMEM (4.5 g/L glucose, 45%; Lonza), Medium 254 (45%; Gibco), FBS (10%; EURx), 1% PEST, Wnt3 (25 ng/mL; PeproTech), dexamethasone (0.5 μM; Sigma-Aldrich), insulin-transferrin-selenium (1x; Gibco), linoleic acid-albumin from BSA (1 mg/mL; Sigma-Aldrich), L-ascorbic acid (1 mM; Sigma-Aldrich), stem cell factor (SCF, 50 ng/mL; PeproTech), endothelin-3 (100 nM; Sigma-Aldrich), cholera toxin (20 pM; Si…

## Sheet: S2_Primers
Primer name	Sequence 5'-3'	Comment
Eef2 For	GAC ATC ACC AAG GGT GTG CAG
Eef2 Rev	TCA GCA CAC TGG CAT AGA GGC
Actb For	TCC TTC GTT GCC GGT CCA CA	Used in Fig. 8
Actb Rev	GCT TTG CAC ATG CCG GAG CC	Used in Fig. 8
mouse/rat/human Hmox1 For	GTG GAG MCG CTT YAC RTA GYG C
mouse/rat/human Hmox1 Rev	CTT TCA GAA GGG YCA GGT GWC C
Gp100 For	ACC ACT ATG GGT GTC CAG AGA
Gp100 Rev	GAC ACC AAG CCA GTC CTG AT
Mitf For	AGA GCA GGG CAG AGA GTG AGT
Mitf Rev	CAG GAG TTG CTG ATG GTA AGG
Tyr For	GCC CAG CAT CCT TCT TCT CC
Tyr Rev	TAG TGG TCC CTC AGG TGT TC
Trp-1 For	CTG CAC TGC TGG TCT CCC TAC A
Trp-1 Rev	AAA ACG TCT GCG ATG TCT GCA C
Trp2 For	CCC AAC GCT GAT TAG TCG GAA C
Trp2 Rev	GGA GGG CTG TCA AAC TTC TGG A
Mart-1 For	CAG TAC CAG CAG CCG ATA AGCA
Mart-1 Rev	GGG AAG GTG TCC TGT GCT GAG T
Nanog For	CGT TCC CAG AAT TCG ATG CTT
Nanog Rev	TTT TCA GAA ATC CCT TCC CTC
Rex1 For	AGA TGG CTT CCC TGA CGG AT
Rex1 Rev	CCT CCA AGC TTT CGA AGG ATT
Sall4 For	CAG GAA TTG GTG GCG GAG AG
Sall4 Rev	CAG TTC CCA GGG GAG TTC AC
Atp6v0d2 For	GCCAGCCTCCTAACTCAGC
Atp6v0d2 Rev	TCTGGAGATGAATTTTCAGGTCTTC
Atp6v0b For	GGTTTAGCTCAGGTCCCACC
Atp6v0b Rev	GGTTTAGCTCAGGTCCCACC
Atox1 For	CTCCGTGGACATGACCTGTG
Atox1 Rev	GTTGAACTCCACTCCTCCCAG
Commd1 For	CTCTATCCGGAAGTGCCACC
Commd1 Rev	TGTCTGCAGATGCAATAGACTTG
Slc29a3 For	TGCTTGTCAACAGGGTCCAG
Slc29a3 Rev	GGCCGTAAACGCTGCTATTG
Ctns For	GCGGTTTCTGGTGCGAGATT
Ctns Rev	TCTGACTTCTCAGAACTGACAGC
Actb For	CGCAGCCACTGTCGAGTC	Used in Fig. S2
Actb Rev	GTCATCCATGGCGAACTGGT	Used in Fig. S2

## Sheet: S3_shRNA
Name of a construct	Sequence
shHO-1 A	TAC ACA TCC AAG CCG AGA ATG CTG AGT TC
shHO-1 B	ACA CAG CAC TAT GTA AAG CGT CTC CAC GA
shHO-1 C	TCT ATC GTG CTC GAA TGA ACA CTC TGG AG
shHO-1 D	TCA CTC TCA GCT TCC TGT TGG CAA CAG TG

## Sheet: S4_Antibodies
Name	Dilution	Clone, catalogue number	Company	Assay
Oct4	1:200	sc-8628	Santa Cruz	IF
Nanog	1:100	ab80892	Abcam	IF
SSEA-1	1:200	MSXSSEA-1 90230	Millipore	IF
Gata-4	1:200	C-4, sc25310	Santa Cruz	IF
AFP	1:200	C-19, sc8108	Santa Cruz	IF
Vimentin	1:200	ab11256	Abcam	IF
Nestin	1:200	ab6142	Abcam	IF
NFH	1:200	ab8135	Abcam	IF
α-SMA	1:200	ab5694	Abcam	IF
MITF	1:200	ab20663	Abcam	WB
TYR	1:200	sc-7834-R	Santa Cruz	WB
Rabbit anti-goat 488	1:400	A11078	Invitrogen	IF
Goat anti-rabbit 488	1:400	A11008	Invitrogen	IF
Rabbit anti-mouse 488	1:400	A11059	Invitrogen	IF
Goat anti-rabbit 546	1:400	A11035	Invitrogen	IF
Goat anti-mouse 488	1:400	A28175	Invitrogen	IF
Rabbit anti-goat 568	1:400	A11079	Invitrogen	IF
anti-gp100	1:500	sc-393094	Santa Cruz	WB
anti-Mitf	1:500	ab20663	Abcam	WB
anti-HO-1	1:500	ADI-SPA-896-J	Enzo	WB
anti-tubulin	1:1000	T9026	Sigma-Aldrich	WB
goat anti-rabbit	1:5000	7074	Cell Signaling	WB
goat anti-mouse	1:1000	554002	BD Pharmingen	WB
PathScan® Multiplex Western Cocktail I	1:200	5301	Cell Signaling	WB
MitoProfile® Total OXPHOS Rodent WB Antibody Cocktail	1:1000	ab110413	Abcam	WB
