# Supplementary material for: Heme Oxygenase‐1 Differentially Controls Pigmentation in Physiological and Pathological Melanogenesis
Source: Pigment Cell Melanoma Res. 2026 Jul 6;39(4):e70105. doi: 10.1111/pcmr.70105 (PMC13335822; doi:10.1111/pcmr.70105)
Supplement: Supplementary file 4 — Table S2: Transcriptomic data analysis of pigmentation‐related gene sets. Normalized RNA‐seq data from the TCGA Skin Cutaneous Melanoma (SKCM) and Uveal Melanoma (UVM) cohorts (Firehose Legacy) were obtained via cBioPortal (https://www.cbioportal.org/). [file PCMR-39-0-s001.xlsx]

## Sheet: TCGA analysis
Supplementary Table 2. Transcriptomic data analysis of pigmentation-related gene sets. Normalized RNA-seq data from the TCGA Skin Cutaneous Melanoma (SKCM) and Uveal Melanoma (UVM) cohorts (Firehose Legacy) were obtained via cBioPortal (https://www.cbioportal.org/).
Pathway	Gene	SKCM (r, p)	UVM (r, p)
		287 samples	80 samples
Exocytosis / transport	VAMP7	–0.21 (4.8×10⁻⁴)	–0.06 (0.60)
	STX3	–0.22 (2.5×10⁻⁴)	+0.12 (0.29)
	SNAP23	–0.03 (0.624)	–0.09 (0.45)
	EXOC4	–0.16 (6.9×10⁻³)	–0.25 (0.025)
	MYO5A	–0.23 (8.6×10⁻⁵)	–0.07 (0.54)
	RAB27A	+0.02 (0.78)	+0.03 (0.79)
Acidification / lumen pH	ATP6V0D2	+0.34 (3.1×10⁻⁹)	+0.58 (1.5×10⁻⁸)
	ATP6V0D1	+0.32 (5.1×10⁻⁸)	+0.16 (0.17)
	ATP6V0E1	+0.27 (2.9×10⁻⁶)	+0.48 (6.1×10⁻⁶)
	ATP6V0E2	+0.09 (0.15)	+0.38 (6.1×10⁻4)
	ATP6V0B	+0.24 (4.8×10⁻⁵)	+0.55 (1.3×10⁻⁷)
	ATP6V0C	+0.24 (5.4×10⁻⁵)	+0.36 (9.0×10⁻⁴)
	OCA2	+0.13 (0.03)	+0.02 (0.86)
	TPCN2	+0.05 (0.45)	–0.12 (0.29)
Copper handling	ATOX1	+0.31 (8.8×10⁻⁸)	+0.60 (5.1×10⁻⁹)
	COMMD1	+0.35 (1.2×10⁻⁹)	+0.36 (1.0×10⁻³)
	SLC31A1	+0.15 (0.014)	+0.03 (0.81)
	ATP7A	–0.28 (2.3×10⁻⁶)	–0.20 (0.08)
	ATP7B	–0.11 (0.08)	–0.08 (0.50)
ER chaperoning / QC	CALR	+0.24 (3.8×10⁻⁵)	+0.40 (2.1×10⁻⁴)
	HSPA5	+0.11 (0.013)	+0.27 (0.018)
	PDIA3	+0.19 (1.6×10⁻³)	+0.47 (1.2×10⁻⁵)
	PDIA4	+0.23 (7.9×10⁻⁵)	+0.25 (0.024)
	CANX	–0.23 (1.0×10⁻⁴)	–0.03 (0.78)
	HSP90B1	+0.05 (0.382)	+0.06 (0.62)
	UGGT1	+0.06 (0.31)	+0.16 (0.15)
Melanosome biogenesis	PMEL	+0.06 (0.28)	–0.12 (0.28)
	AP3B1	–0.16 (8.3×10⁻³)	–0.03 (0.82)
	HPS1	+0.02 (0.77)	+0.01 (0.92)
	HPS3	–0.06 (0.39)	–0.31 (5.5×10⁻³)
	HPS4	–0.13 (0.03)	–0.26 (0.023)
	HPS5	–0.26 (1.2×10⁻⁵)	–0.23 (0.037)
	HPS6	+0.21 (3.6×10⁻⁴)	+0.19 (0.085)
Lysosome–melanosome crosstalk	CTNS	+0.20 (7.8×10⁻⁴)	+0.29 (8.1×10⁻³)
	SLC17A5	+0.05 (0.36)	+0.17 (0.14)
	SLC29A3	+0.57 (7.5×10⁻²⁶)	+0.57 (4.9×10⁻⁸)
Neural crest / lineage	SOX10	–0.22 (2.2×10⁻4)	+0.10 (0.37)
	PAX3	–0.32 (1.9×10⁻8)	–0.16 (0.15)
	EDN3	+0.01 (0.90)	–0.12 (0.28)
	EDNRB	–0.30 (2.7×10⁻7)	–0.41 (1.9×10⁻⁴)
	SNAI2	–0.06 (0.03)	–0.14 (0.22)
Pigment synthesis	TYR	–0.10 (0.13)	–0.18 (0.10)
	TYRP1	+0.03 (0.61)	+0.10 (0.39)
	TYRP2/DCT	–0.13 (0.03)	–0.17 (0.13)
	MLANA	–0.05 (0.39)	+0.04 (0.74)
	GPR143	–0.02 (0.78)	+0.41 (1.8×10⁻⁴)
	SLC24A5	–0.20 (6.8×10⁻4)	–0.03 (0.82)
	LRMDA	+0.12 (0.06)	–0.09 (0.42)
